# Supplementary material for: Identification of human pathogens isolated from blood using microarray hybridisation and signal pattern recognition
Source: BMC Microbiol. 2007 Aug 14;7:78. doi: 10.1186/1471-2180-7-78 (PMC1994958; doi:10.1186/1471-2180-7-78)
Supplement: Additional file 1 — In silico hybridisation matrix. Matrix predicting hybridisation behaviour of the designed microarray probes (horizontally plotted). The in silico hybridisation matrix was generated with the Probe Match function in the ARB software package and the CalcOligo software. [file 1471-2180-7-78-S1.xls]

## Sheet: in silico HM
	Species	Acc.Nr.	eco2	eco3	cik1	cik2	kpn1	kpn2	ecl4	ecl6	ecl7	klo1	klo2	cif1	cif2	cif3	ena2	ena3	ena4	pmi3	pmi4	pmi5	pmi6	pvu2	pvu4	mom2	mom3	mom4	sem1	sem2	sem3	psa4	psa5	psa6	aba1	aba2	aba4	ajo2	ajo3	ajo4	alw1	alw2	alw3	ara1	ara2	ara3	sma1	sma3	spy1
	Escherichia_coli	AB035920	0			0.8		1.2		2.5	1.1								3.3	2.3						3.3		3.2		3.7			4.1						4.8
	Escherichia_coli	AE000460	0	0		0.8		1.2		2.5	1.1								3.3	2.3						3.3		3.2		3.7			4.1
	Escherichia_coli	AE000406	0	0		0.8		1.7		2.5	1.1								3.3	4.5						3.3		3.2		3.7			4.1
	Escherichia_coli	U18997	0	0		0.8		1.7		2.5	1.1								3.3	4.5						3.3		3.2		3.7			4.1
	Citrobacter_koseri	AF025372		1.7	0	0		1.2	0.2	1.7	1.1		3.7		2.2	1.3	3.9		1.5	4.5	4.7	3.3				3.3		3.7		2.3			4.1
	Citrobacter_koseri	AF025366		0.8	0	0		1.2	0.2	1.7	1.1		3.7		2.2	1.3	3.9		1.5	3.5	4.7	3.3				3.3		3.7		2.3			4.1
	Klebsiella_pneumoniae	AF390084				2.6	0	0		0.8	0.4	0	0.6		4.1	2.4	1.5	2.4	1.1	2.3	1.6					3.3			2.7	2.7
	Klebsiella_pneumoniae	Y17657				2.6	0	0		0.8	0.4	0	0.6		4.1	2.4	1.5	2.4	1.1	2.3	1.6					3.3			2.7	2.7
	Klebsiella_pneumoniae	X87276			3.7	2.6	0	0		0.8	0.4	0	0.6		3.3		2.7			2.3	2.8					3.3			2.7	2.5									4.8
	Klebsiella_pneumoniae	U33121				2.8	0.8	1.2		0	0	0	0		4.1		1.5	2.4		2.3	1.6					3.3				2.7			4.1
	Enterobacter_cloacae	Y17665				2.6		1.2		0.8	0.4		0.6			2.4	3.2		1.1	2.3	3.3					3.3							4.1
	Enterobacter_cloacae	AJ251469			1	2.8	0.8	1.2	0	0	0	0	0		2.2	1.3	3.9		1.5	2.3	4.7					3.3				2.3			4.1						4.8
	Enterobacter_cloacae	AF276988			1	2.8	0.8	1.2	0	0	0	0	0		2.2	1.3	3.9		1.5	2.3	4.7					3.3				2.3			4.1
	Enterobacter_cloacae	AF157695			0	2.6	0.8	1.2	0.2	0.8	0.4	0	0.6		2.2	1.3	3.9		1.5	2.3	4.7					3.3				2.3			4.1
	Klebsiella_oxytoca	AF390083				4	0.8	1.2		1.4	2	0	0				2.7			2.3	2.5					3.3				3.6			4.1
	Klebsiella_oxytoca	AF129440				2.8	0.8	1.2		0	0	0	0							4.1										3.5			4.1
	Klebsiella_oxytoca	Y17655				2.8	0.8	1.2		0	0	0	0							4.1										3.5			4.1
	Klebsiella_oxytoca	Y17660				2.8	0.8	1.2		0	0	0	0				1.5		2.1	2.3	2.5					3.3				2.9			4.1
	Citrobacter_freundii	M59291			2.1	2.6	2.8	1.2	1.5	0.8	0.4		1	3.4	1.1	0	1.2	2.5	0.2	2.3	3.7					3.3			1.5	1.1	4.4		4.1
	Citrobacter_freundii	AF025365			3.3	2.6	2.8	1.2	2.4	0.8	0.4		1	3.4	0	0	2.4		0.2	2.3		2.5							1.5	1.6			2.9
	Citrobacter_freundii	AJ233408			3.3	2.6	2.8	1.2	2.4	0.8	0.4		1	3.4	0	0	2.4		0.2	2.3		2.5							1.5	1.6			4.1
	Enterobacter_aerogenes	AB004750				2.6	0	0		0.8	0.4	0	0.6		1.9	0.9	0	0	0	2.3	3					3.3			2.7	1.8			4.1
	Enterobacter_aerogenes	AJ251468				2.6	0	0		0.8	0.4	0	0.6		1.9	0.9	0	0	0	2.3	3					3.3			2.7	1.8			4.1
	Proteus_mirabilis	AF076034			4.6				3.1	3.2	0.4						3.8		1.9	1.1	0	0	0	1.6	0	1.6	4	2.2		2.2												2.6
	Proteus_mirabilis	AJ301682			4.6				3.1	3.2	0.4						3.8		1.9	1.1	0	0	0	1.6	0	1.6	4	2.2		2.2			3.3									2.6
	Proteus_mirabilis	AF008582			3.4				2.1	3.2	0.4					2.6	3.8		2.1	1.1	0	0	0	1.6	0	1.6	4	2.2		2.2	3.3		3.3									2.6
	Proteus_vulgaris	X07652			4				2.1	3.2	0.4					2.6			2.1	3.1	1.1	0	0	0	0	1.6		2.2		2.2												2.6
	Proteus_vulgaris	J01874				3.8			3.1	2	0.4		3.4						1.9	3.1	1.1	1	0	0	0					2.2
	Proteus_vulgaris	AJ233425			2.5				0.9	3.2	0.4			2.9		1.6			1.5	3.1	2.8	0		0	0	1.6	2.8	2.2	3.7	2.5			3.3									2.6
	Morganella_morganii	AJ301681						2.1		4.1	0.4						2	1.9	3.4	3.1	2.8	2.2		3.6		0	0	0
	Serratia_marcescens	AF124035			3.6	2.6	3.2	1.6	2.7	2.2	0.9		2.6	3.8	4	1.8			1.7	2.3						3.3		3.2	0	0	0		4.1
	Serratia_marcescens	AF124042			3.6	2.6	3.2	1.2	2.7	2.2	0.9		2.6	3.8	4	1.8			1.7	2.3						3.3		3.2	0	0	0		4.1
	Serratia_marcescens	AF124038			3.6	2.6	3.2	1.2	2.7	2.2	0.9		2.6	3.8	4	1.8			1.7	2.3						3.3		3.2	0	0	0		4.1
	Serratia_marcescens	AF124036			3.6	2.6	3.2	1.2	2.7	2.2	0.9		2.6	3.8	4	1.8			1.7	2.3						3.3		3.2	0	0	0		4.1
	Pseudomonas_aeruginosa	AF094717						2.3												2.8												0	0	0					4.1					1.9		3.5
	Pseudomonas_aeruginosa	M34133						2.8												2.8												0	0	0	3.5				4.1					1.9		3.5
	Pseudomonas_aeruginosa	AF137358						2.3												2.8												0	0		3.5				4.1					1.9		3.5
	Pseudomonas_aeruginosa	AF225956						2.3																								0	0	0	3.5				4.1					1.9		3.5
	Acinetobacter_baumannii	X81660																		2.8													4	2.9	0	0	0	2.3	3.7		0		2.3	2.6		1.7	3
	Acinetobacter_baumannii	Z93435																		2.8													4		0	0	0	2.3	3.7		0		2.3	2.6		1.7	3
	Acinetobacter_baumannii	X81667																		2.8													4	2.9	0	0	0	2.3	3.7		0		2.3	2.6		1.7	3
	Acinetobacter_johnsonii	X89775											3.8							2.8														2				0	0	0	1.4		3.5		0.5		3
	Acinetobacter_johnsonii	X95303											3.8							2.8														2				0	0	0	1.4		3.5		2.9		3
	Acinetobacter_johnsonii	Z93440											3.8							2.8															2			0	0	0	1.4		3.5		2.9		3
	Acinetobacter_lwoffi	X81665						2.8					4.2							2.8		2.9												2	2			2.3	0	0	0	0	0		3.1		3
	Acinetobacter_lwoffii	AF188302						2.8					4.2							2.8		2.9												2.5	1.7			2.3	0	0	0	0	0		3.1		3
	Acinetobacter_lwoffii	U10875											4.2							2.8		2.9												2	2.7			2.3	0	2.4	0	0	0				3
	Acinetobacter_radioresistens	X81666						2.8					4.2							3.6		2.9											4.4	2	2		1.4	2.3	4.1		2.6	0.8	0	0	0	0	3
	Acinetobacter_radioresistens	Z93445						2.8					4.2							3.6		2.9											3.2		2		1.4	2.3	4.1		1.4	0.8	0	0	0	0	3
	Stenotrophomonas_maltophilia	AF098637																															2.1														0	0
	Stenotrophomonas_maltophilia	AJ293466																		3.3													2.1														0	0
	Stenotrophomonas_maltophilia	AJ293465																		3.3													2.1														0	0
	Stenotrophomonas_maltophilia	AF100735																		3.3													2.1														0
	Streptococcus_pyogenes_2	AB002521																		3.1																													0
	Streptococcus_pyogenes	AB023575																		3.1																													0
	Streptococcus_pyogenes	X59029																		3.1																													0
	Streptococcus_pyogenes	AF076028																		3.1																													0
	Streptococcus_pneumoniae	S70363_X58312																		3.5
	Streptococcus_pneumoniae_2	AB002522																		3.5
	Streptococcus_pneumoniae	AJ001246																		3.5
	Streptococcus_pneumoniae	AF003930																		3.5													4
	Enterococcus_faecium	AB018210											4							4.3								4.4																			4.1
	Enterococcus_faecium	AF070223											4							4.3								4.4																			4.1
	Enterococcus_faecium	AF039901											4							4.3								4.4																			4.1
	Enterococcus_faecium	Y18294											4							4.3								4.4																			4.1
	Enterococcus_faecalis	AJ271847											4							4.3								4.4																			4.1
	Enterococcus_faecalis	AF039902											4							4.3								4.4																			4.1
	Enterococcus_faecalis	AJ301831											4							4.3								4.4																			4.1
	Enterococcus_faecalis	AF076027											4							4.3								4.4																			4.1
	Staphylococcus_epidermidis	D83363																																														4.1
	Staphylococcus_epidermidis	X75943																																														4.1
	Staphylococcus_epidermidis	X75944																																														4.1
	Staphylococcus_epidermidis	L37605																																														4.1
	Staphylococcus_aureus	AF015929																																														4.1
	Staphylococcus_aureus	X70648																																														4.1
	Staphylococcus_aureus	AF146368																																														4.1
	Staphylococcus_aureus	X68417																																														4.1
	Candida_albicans	E15168
	Candida_albicans	AB013586
	Candida_albicans_2	M60302
	Candida_parapsilosis	AB013588
	Candida_parapsilosis	AB030915
	Candida_parapsilosis	M60307
													0-0.5		weighted mismatches								Colour key of the in silico calculated hybridization matrix.
													0.5-1.5		weighted mismatches								The codes display the ranges of weighted mismatches.
													1.5-2.5		weighted mismatches
													2.5-3.5		weighted mismatches
													3.5-4.5		weighted mismatches
													4.5-5.5		weighted mismatches
[truncated: 28 more columns]
