# Supplementary material for: Identification of human pathogens isolated from blood using microarray hybridisation and signal pattern recognition
Source: BMC Microbiol. 2007 Aug 14;7:78. doi: 10.1186/1471-2180-7-78 (PMC1994958; doi:10.1186/1471-2180-7-78)
Supplement: Additional file 2 — Hybridisation results of all experiments. Single signal results of all hybridisations are summarised in a datasheet. The supplied outcomes are the signal medians obtained after quantile normalisation. [file 1471-2180-7-78-S2.txt]

	Enterococcus faecalis	Pseudomonas aeruginosa	Klebsiella pneumoniae	Streptococcus pneumoniae	Enterococcus faecalis	Pseudomonas aeruginosa	Klebsiella pneumoniae	Streptococcus pneumoniae	Acinetobacter baumannii	Acinetobacter lwoffii	Acinetobacter johnsonii	Acinetobacter radioresistens	Citrobacter freundii	Citrobacter koseri	Proteus vulgaris	Proteus mirabilis	Morganella morganii	Enterobacter aerogenes	Enterobacter cloacae	Serratia marcescens	Klebsiella pneumoniae	Klebsiella oxytoca	Stenotrophomonas maltophilia	Escherichia coli	Pseudomonas aeruginosa	Staphylococcus aureus	Staphylococcus epidermidis	Streptococcus pyogenes	Streptococcus pneumoniae	Enterococcus faecalis	Enterococcus faecium	Candida albicans	Candida parapsilosis	Klebsiella oxytoca	Enterococcus faecalis	Staphylococcus aureus	Escherichia coli	Klebsiella oxytoca	Escherichia coli	Staphylococcus epidermidis	Staphylococcus aureus	Klebsiella oxytoca	Pseudomonas aeruginosa	Escherichia coli	Klebsiella pneumoniae	Klebsiella oxytoca	Escherichia coli	Klebsiella pneumoniae	Enterococcus faecalis
aba1	5171.74688796680	3995.80290456432	2750.76556016597	10082.3340248963	2670.30290456432	4108.27800829876	2319.79875518672	3531.59751037344	16725.4211618257	2434.27385892116	3124.05186721992	1466.38174273859	1594.98755186722	2300.71991701245	1450.92323651452	1842.46680497925	1762.77593360996	2347.12240663900	2006.26141078838	1620.47925311203	1323.05601659751	1552.0622406639	1968.92946058091	1370.33402489627	1522.11410788382	2331.8132780083	1644.50622406639	1196.67012448133	1655.51659751037	2158.0622406639	1261.74688796680	1965.47925311203	1758.04356846473	1965.47925311203	1894.56639004149	1465.87759336100	1693.91701244813	1472.78838174274	3029.74688796680	1377.49377593361	2341.66597510374	1689.06639004149	1786.87344398340	1873.40456431535	1452.67634854772	1504.73236514523	3172.39211618257	1497.88174273859	2209.65352697095
aba2	1743.88796680498	1542.53526970954	1383.45850622407	1795.62863070539	1791.77385892116	2181.40248962656	1204.24896265560	1958.53941908714	37043.010373444	1714.62863070539	6954.56846473029	1211.07053941909	977.902489626556	1567.96680497925	1110.54979253112	2072.86099585062	1484.24273858921	1989.91493775934	1221.74066390041	958.344398340249	925.172199170124	1333.46887966805	2085.65352697095	1039.23236514523	1289.26348547718	1389.14730290456	1575.53112033195	1001.42531120332	1116.34232365145	1440.67842323651	1398.03112033195	1452.76348547718	2303.65560165975	1111.90663900415	2106.04564315353	1734.19294605809	1121.95643153527	1186.83817427386	1599.09543568465	1316.03526970954	1367.74273858921	1044.4377593361	780.284232365145	1341.46473029046	944.157676348548	977.329875518672	1375.94190871369	1184.60580912863	1854.5622406639
aba4	1818.94813278008	11425.4564315353	3422.64937759336	2123.24688796681	1986.84439834025	6166.48547717842	2980.53112033195	2145.40663900415	35809.9709543568	2284.82157676349	2145.93983402490	11787.2780082988	1470.79875518672	1855.34647302904	1306.91078838174	2027.14937759336	1674.78008298755	2289.84439834025	1544.70746887967	1467.89211618257	1102.34232365145	1484.15145228216	2007.55394190871	1808.09958506224	1584.30290456432	1816.75518672199	1858.03734439834	1307.78838174274	1698.08506224066	2011.05809128631	1819.72406639004	1707.6867219917	2648.1867219917	1338.44190871369	1681.97095435685	1284.71369294606	1131.34024896266	1066.35269709544	1684.30290456432	1838.41286307054	1377.45020746888	904.346473029046	1103.70539419087	1812.93983402490	1522.49585062241	978.400414937759	1073.47302904564	1144.86307053942	1433.82365145228
ajo2	1119.29253112033	1951.07261410788	1689.02282157676	1339.14522821577	1449.15560165975	1766.03319502075	965.917012448133	1600.24688796681	19574.8174273859	22345.5248962656	37537.9024896266	9128.1929460581	1305.35684647303	2000.22614107884	1388.55809128631	2316.91078838174	1634.98547717842	2340.76556016597	1699.70746887967	1373.55601659751	1097.21784232365	1457.25103734440	2169.62033195021	1735.06846473029	1725.12448132780	2160.11618257261	2053.88589211618	1767.54149377593	1899.79668049793	2165.96887966805	2145.94190871369	2109.15767634855	2456.41078838174	1086.89211618257	1477.65767634855	1433.53526970954	1085.15975103734	1533.90041493776	1209.10580912863	1477.01244813278	1831.68049792531	1223.80290456432	1113.95643153527	1734.06639004149	1197.44398340249	1184.12863070539	1354.22406639004	1343.39834024896	2316.94190871369
ajo3	1161.70954356846	1370.41078838174	1228.23236514523	1646.66182572614	1381.17012448133	1114.44190871369	1171.26348547718	1244.12863070539	1872.98340248963	30172.9107883817	36478.3526970954	1930.77178423237	1647.06639004149	8086.83195020747	1738.51452282158	2269.96887966805	1661.62863070539	2007.54564315353	1503.31120331950	1404.09958506224	5490.15352697095	1309.81120331950	2129.79045643154	4958.70124481328	5533.03112033195	2015.11410788382	1747.02697095436	1888.88174273859	1696.90456431535	2071.07053941909	2327.63485477178	1719.71576763485	2078.06846473029	869.226141078838	1287.41908713693	1113.79875518672	17293.5497925311	1161.69917012448	16967.2925311203	1156.60580912863	1485.84647302905	1004.43983402490	11089.5497925311	2616.95850622407	7969.10373443983	1121.07468879668	21994.1452282158	2858.78838174274	2839.10580912863
ajo4	1570.34647302904	4913.49170124481	6853.90663900415	1507.91908713693	1192.25726141079	1957.60165975104	11425.4564315353	1268.15352697095	1770.19294605809	18831.5954356846	18831.5954356846	1447.48132780083	1032.43983402490	1349.93983402490	1236.01244813278	1939.53526970954	1779.41701244813	1798.0622406639	1580.34232365145	1207.15767634855	875.396265560166	1146.85477178423	1575.08921161826	1617.05394190871	1750.10995850622	1670.01659751038	1650.63692946058	1733.59543568465	1748.46473029046	1950.51659751037	1963.78008298755	2102.8132780083	1961.69709543569	791.331950207469	1068.66804979253	1190.54979253112	1238.03526970954	1662.52904564315	1702.61203319502	1086.54771784232	1284.71369294606	1270.32572614108	922.072614107884	1777.17634854772	1305.46265560166	1003.91493775934	1333.99585062241	1110.96058091286	1886.73858921162
alw1	1385.92323651452	1196.07053941909	1109.36099585062	1216.33817427386	1209.09128630705	957.42531120332	1478.91701244813	1354.57676348548	43831.6244813278	38894.0539419087	49450.398340249	36374.6286307054	898.63070539419	1394.93983402490	1416.46887966805	1922.20539419087	1915.28008298755	1901.37344398340	1860.02904564315	1138.88381742739	1011.25311203320	1486.03319502075	1788.56639004149	1930.53319502075	2319.33817427386	1571.53941908714	1960.76763485477	1714.71784232365	1521.00622406639	2255.83195020747	1993.39626556017	2429.75933609959	1878.21576763486	1531.13900414938	1078.68464730290	2019.04771784232	1261.93360995851	2140.04356846473	1273.33402489627	1433.84647302905	1304.83195020747	1692.28423236514	6364.98962655602	1315.68879668050	1242.16597510373	1121.61410788382	1293.50207468880	1387.35269709544	2793.52282157676
alw2	1012.56016597510	1853.30705394191	1273.03526970954	1092.74066390042	955.92531120332	1620.07883817427	1528.76141078838	1352.09543568465	1996.47925311203	36043.4875518672	1260.35269709544	8086.83195020747	1374.98547717842	1722.97095435685	2096.24481327801	1930.55601659751	2791.87759336100	2265.05601659751	2389.76556016598	1850.37759336100	1105.45020746888	1327.33609958506	1932.58921161826	2486.65975103734	2787.70954356847	2161.23651452282	2569.65767634855	2067.83195020747	1933.59751037344	2800.41701244813	2416.58298755187	2702.62863070539	2708.77593360996	936.688796680497	1260.87759336100	1817.39004149378	1196.36721991701	1866.42323651452	1159.47302904564	2077.71369294606	1457.52904564315	1693.08921161826	1491.77593360996	1747.22821576763	1123.78838174274	1232.08921161826	1380.45228215768	1192.35892116183	2714.30290456432
alw3	2621.23443983402	1373.30497925311	1030.66804979253	6036.47717842324	3213.98547717842	1350.70539419087	2336.65145228216	9892.6887966805	11750.6535269710	50415.9419087137	12354.7344398340	38329.3962655602	1300.08298755187	1827.10373443983	6761.42738589212	4977.6244813278	2020.25518672199	1588.47510373444	2204.64522821577	1370.34854771784	2011.11203319502	2368.21369294606	1384.11825726141	2942.79460580913	3200.20331950207	2096.76141078838	2073.92946058091	2979.59751037344	2300.91908713693	2153.8734439834	1613.02489626556	2245.18257261411	2358.02074688797	1956.80082987552	1503.82780082988	1816.04149377593	2224.00207468880	2579.6867219917	1922.85269709543	1407.16182572614	2602.71784232365	1992.8132780083	1896.57676348548	2170.40663900415	1998.40456431535	1711.34439834025	2279.10995850623	2147.87136929461	2141.92116182573
ara1	2476.34854771784	2263.70746887967	1817.16804979253	1736.96473029046	1634.37759336100	1911.33195020747	1984.01037344398	2768.78630705394	2520.09336099585	2425.92116182573	1618.63692946058	16271.9522821577	1067.39834024896	1668.52074688797	2635.30497925311	1717.67219917012	1784.78215767635	1369.03734439834	1805.33609958506	1291.86099585062	1534.44605809129	1579.70331950207	1173.55186721992	2326.61203319502	9339.40456431535	1596.18049792531	1985.61410788382	2309.75518672199	2403.22199170125	1983.95020746888	1701.04356846473	1831.01659751037	2102.08713692946	1211.34854771784	1526.62655601660	1812.36307053942	1711.80705394191	2110.92738589212	1646.91701244813	1309.56431535270	2363.21369294606	2061.27800829876	7489.92116182573	1906.37759336100	2276.35062240664	1325.09128630705	1523.62033195021	1763.31950207469	1557.60788381743
ara2	2468.96887966805	3880.03526970954	1539.59543568465	2154.82987551867	1891.75311203319	2058.20539419087	1689.04771784232	2810.63278008299	2442.41908713693	15612.4647302905	16494.8174273859	49574.3029045643	1196.23858921162	2010.47717842324	1710.00622406639	1484.25518672199	1744.10995850622	1329.31120331950	1902.67634854772	1600.24481327801	1498.24896265560	1638.42116182573	1272.79460580913	2106.7489626556	2217.12033195021	1682.40663900415	2175.03112033195	2428.24688796680	2145.78630705394	1784.58298755187	1791.6244813278	2292.25726141079	2070.90041493776	1239.34647302905	1897.67219917012	2013.5	2159.92531120332	2276.21161825726	1804.00414937759	1258.2510373444	1977.39626556017	2214.23443983402	1912.53319502075	1789.75518672199	2096.17012448133	1303.21369294606	1358.64730290456	1490.35684647303	1471.79253112033
ara3	2043.49585062241	1496.10788381743	1172.27593360996	1512.20331950207	1975.43360995851	1397.69087136929	1669.34024896266	2567.45020746888	2518.38174273859	2466.50829875519	3893.01867219917	20269.7385892116	1691.63692946058	1678.37136929461	1889.84232365145	1795.19294605809	1671.63070539419	1446.35684647303	2611.97302904564	14283.1742738589	2280.78008298755	1870.82780082988	2371.34232365145	2470.63900414938	2731.83195020747	1979.01452282158	2060.57053941909	2606.53941908714	2190.98132780083	2007.80082987552	1596.68257261411	2185.94813278008	1789.14730290456	1422.76763485477	1818.48755186722	2148.49792531120	3197.9356846473	2690.40663900415	2168.29045643154	1455.08713692946	1930.51659751037	2003.49377593361	1968.92946058091	2061.84232365145	2258.86721991701	1875.95020746888	1835.85684647303	1701.84647302905	1463.93568464730
cal1	1587.27178423237	1497.91493775934	1326.97510373444	3167.41908713693	1113.23236514523	1616.74066390042	1565.84647302905	6954.56846473029	1732.31950207469	1413.46887966805	1803.30497925311	1320.52697095436	2345.25311203320	10088.2946058091	1844.81535269710	2534.51244813278	1757.86099585062	2784.06846473029	2136.07053941909	2550.69917012448	1557.01867219917	1700.82157676349	2269.92116182573	2283.82157676348	1899.93568464730	3349.29875518672	2311.03941908714	1795.75933609958	2200.88174273859	3206.62240663901	2917.73443983402	2659.10788381743	1914.92531120332	2111.87966804979	2010.06639004149	2412.79875518672	1568.54979253112	1456.04564315353	2315.41701244813	2490.69294605809	2596.10165975104	1568.07676348548	1973.17842323651	1503.51452282158	1200.39626556017	1416.54771784232	1661.39834024896	1438.08921161826	1842.77593360996
cgl1	1760.89626556017	1730.91493775934	1627.59336099585	1843.99585062241	2053.45020746888	2087.28008298755	1717.39626556017	2331.33402489627	1657.4377593361	1262.30705394191	1427.24066390041	1286.10995850622	1843.95228215768	2733.07261410788	2019.48962655602	2579.10995850622	1968.77800829875	2573.47717842324	3433.0601659751	2068.52489626556	1552.31120331950	1506.60788381743	1795.35684647303	1916.36721991701	2156.07676348548	2103.60788381743	2232.65145228216	1802.81950207469	1655.41078838174	2756.46473029046	2397.62863070539	2098.91286307054	2406.65975103735	2281.84439834025	1655.71369294606	1725.52697095436	1388.53112033195	1237.61203319502	1771.04771784232	1808.55809128631	1741.47510373444	1892.31535269710	1453.90871369295	1500.57261410788	1416.46473029046	1722.92323651452	1609.46887966805	1462.27178423237	2722.20954356846
cif1	1924.30497925311	2097.94813278008	1874.25103734440	1544.5	1366.84854771784	1808.24688796680	1741.70124481328	1890.27385892116	2512.93153526971	2206.92738589212	1546.06639004149	2510.34854771785	13441.7655601660	1928.78215767635	2094.35684647303	1205.43153526971	1787.81120331950	1777.64730290457	1994.76970954357	2733.76556016597	2565.58713692946	2903.63278008299	2536.18257261411	2184.20539419087	2570.17219917012	2648.21369294606	2188.85892116183	2927.30290456431	2104.63485477178	1884.30497925311	2181.46058091286	2570.67427385892	1781.87136929461	3712.0622406639	3769.24481327801	4021.37136929461	5709.79875518672	6342.01244813278	7402.4398340249	3481.72821576764	2267.96887966805	7402.4398340249	2540.69917012448	2829.20746887967	2266.67427385892	4690.92946058091	2494.28630705394	2358.02074688797	2290.8132780083
cif2	3037.27593360996	2980.53112033195	2169.29668049793	3092.84232365145	3131.72406639004	3426.14937759336	2590.8734439834	1917.14937759336	2297.49377593361	1994.81120331950	1733.61825726141	2563.91493775934	32440.7385892116	3045.2489626556	1773.97095435685	1293.77800829876	1804.76763485477	2157.52697095436	2162	2970.73029045643	2098.57261410788	2509.00622406639	2749.69502074689	2028.45850622407	1857.85269709544	1527.83195020747	1888.72406639004	2818.25933609958	1488.52697095436	2425.28215767635	3648.48755186722	2220.87966804979	1691.27178423237	2604.23858921162	3260.81950207469	2644.31120331950	3786.02282157676	3336.75933609958	2233.72406639004	2613.61618257261	1871.80290456432	3223.85269709544	2278.60788381743	2480.35062240664	2681.00622406639	3386.15560165975	2021.19087136929	2298.76348547718	3197.83402489627
cif3	5938.84647302905	2841.02697095436	2171.72199170124	3076.51867219917	3247.08091286307	3364.26141078838	2693.79253112033	1689.58091286307	3458.21991701245	2701.08298755187	2504.46887966805	3532.21161825726	4042.56846473029	1734.58713692946	1675.80912863070	1536.6244813278	2121.23858921162	6862.08921161826	1925.55601659751	7212.48547717842	3293.14315352697	2636.4377593361	2967.07676348548	1746.30497925311	2935.69087136929	1773.19087136930	1754.38174273859	3139.79460580913	2311.25518672199	1323.14730290456	1703.59128630705	2093.65975103734	1715.14730290456	1651.53941908714	2066.86307053942	2178.49377593361	2521.02904564315	2561.86514522822	2461.49377593361	2408.61203319502	2225.41493775934	2316.98755186722	2395.12033195021	2235.78215767635	2538.31742738589	2112.49585062241	1762.41286307054	1769.75311203319	2190.00414937759
cik1	1459.96887966805	995.904564315353	2893.51452282158	1159.44813278008	908.578838174274	1596.36721991701	3163.23443983403	1235.45643153527	1538.54979253112	1909.72614107884	1414.96887966805	3080.23858921162	3314.03734439834	25536.9605809129	2174.73236514523	1500.53319502075	1571.88174273859	1579.95643153527	1464.12240663900	3234.58298755187	2684.76141078838	2814.73236514523	3206.00622406639	1763.28008298755	2543.54979253112	2085.73443983403	1672.51037344398	2657.74481327801	2606.68257261411	1347.86929460581	1397.29045643154	2026.56846473029	1962.01659751037	2127.1887966805	2302.30290456432	2159.61203319502	2928	2621.37966804979	2034.86721991701	2174.85062240664	2085.14315352697	2239.89004149378	2410.42946058091	2153.27593360996	2118.16390041494	2235.21161825726	1655.73029045643	1286.64522821577	1165.27385892116
cik2	1871.52489626556	3173.29045643153	2174.90041493776	2867.52904564315	3186.7489626556	3437.0643153527	2574.22406639004	1313.77593360996	1369.54771784232	1985.72199170125	1672.33817427386	3838.86514522822	3691.31950207469	50412.0892116182	1918.59751037344	1507.23858921162	1512.30912863070	2139.79460580913	11586.3506224066	7932.69917012448	5234.01452282158	11007.7240663900	2401.80912863070	18516.3195020747	4389.01037344398	2498.94813278008	1352.30497925311	3876.50622406639	2664.97717842324	1463.41701244813	1401.64315352697	2047.6887966805	2039.16804979253	5866.76763485477	2118.66804979253	2263.10788381743	19248.5601659751	5049.0020746888	21650.6037344398	2625.41078838174	1962.56016597510	7568.72406639004	8086.83195020747	2690.40663900415	3460.96680497925	5413.85269709543	18032.8630705394	2353.11825726141	1950.80912863070
cpa1	1931.28008298755	1838.98755186722	2366.2510373444	1679.42946058091	1736.80082987552	1652.62863070539	2002.46473029046	2237.64730290456	1553.08091286307	1204.22614107884	1356.70124481328	1228.23236514523	1749.58091286307	1819.34647302905	3583.82780082988	2666.45228215768	2402.04356846473	2253.85062240664	2291.17634854772	1848.57676348548	1250.4377593361	1409.18464730290	1755.72199170125	2023.91286307054	2016.77593360996	2146.78215767635	2216.63485477179	1904.03941908714	1787.58713692946	2074.14315352697	1875.97302904564	2401.06639004149	50412.0892116182	1624.09336099585	1817.32365145228	1355.58298755187	1369.19087136929	1119.05809128631	1302.57676348548	1471.32365145228	1875.32572614108	1784.41078838174	1384.3755186722	1657.02282157676	1124.50207468880	1643.25311203319	1416.73651452282	1284.14937759336	1952.18257261411
ecl4	2252.06846473029	2040.29460580913	1735.79668049792	1751.59336099585	2058.43983402490	2239.20539419087	1741.47510373444	2451.15145228216	1355.14315352697	1691.91286307054	1697.19087136929	1356.89834024896	9717.65767634855	27616.6182572614	2930.71161825726	2074.45643153527	1666.9377593361	2006.63485477178	1998.14730290456	1069.97925311203	1787.08921161826	1769.12240663900	2164.67634854772	1184.54979253112	1427.06639004149	1517.45435684647	1392.64315352697	1102.38381742739	1504.15560165975	1788.59751037344	1249.69294605809	1190.16390041494	1628.59543568465	4957.73651452282	1810.72614107884	3047.16390041494	2620.39834024896	1352.19709543568	2680.52489626556	1336.32780082988	1783.29668049793	1765.51452282158	1527.84439834025	1327.06431535270	1673.20746887967	3673.13070539419	2330.91286307054	1498.48132780083	1587.34232365145
ecl6	954.964730290457	1233.37344398340	944.36929460581	2006.02697095436	986.769709543568	1306.69294605809	1389.77800829875	1906.00829875519	1306.93568464730	1534.45228215768	1601.38589211618	1212.07261410788	3212.71991701245	2575.86514522822	1551.10580912863	1949.80290456432	1582.02489626556	2800.95850622407	29523.0601659751	996.51867219917	7029.4336099585	32440.7385892116	2434.70539419087	915.460580912863	1447.13070539419	1073.96265560166	1393.18049792531	989	1194.17842323651	1577.88589211618	1122.81327800830	1197.70539419087	1950.94605809129	41312.1991701245	1823.73029045643	1572.77593360996	1159.18672199170	40472.2697095436	1504.29668049793	1460.90663900415	1532.92323651452	36043.4875518672	1079.50829875519	1623.07468879668	4377.26970954357	37405.5165975104	1657.04356846473	2621.23443983402	1384.82157676349
ecl7	1322.79875518672	1333.86307053942	4474.54564315353	1881.46473029046	1792.36721991701	2655.91701244813	5868.08298755187	1022.73651452282	1238.03526970954	1389.20746887967	1601.54356846473	1251.28838174274	50412.0892116182	2316.20124481328	21650.6037344398	26088.4377593361	31051.2406639004	25843.2697095436	48612.612033195	2038.01037344398	42067.8153526971	43702.2302904564	1984.59336099585	1523.12033195021	1308.9377593361	1296.83609958506	1464.53734439834	957.647302904564	1177.28215767635	1544.35062240664	1009.99792531120	1502.42946058091	2456.4377593361	36478.3526970954	1836.87136929461	2229.34854771784	5789.27593360996	36043.4875518672	9892.6887966805	1963.78215767635	1826.51867219917	36374.6286307054	1094	2577.97302904564	31051.2406639004	42475.4730290457	12112.4751037344	26088.4377593361	1574.85062240664
eco2	2206.29253112033	1367.57676348548	4957.73651452282	1856.28215767635	1322.98962655602	1677.39626556017	3288.32780082987	2061.84232365145	2068.52489626556	1924.06639004149	1630.75311203320	2350.40456431535	1725.52697095436	2012.24273858921	11750.6535269710	1696.86514522822	2200.15767634855	1434.70331950207	2094.73443983402	1306.71991701245	1693.69294605809	1862.25933609958	1342.10788381743	50412.0892116182	29034.7053941909	1729.97510373444	2108.08921161826	2594.52697095436	2023.58298755187	1755.74481327801	1489.42116182573	2298.63485477179	2133.43568464730	1141.71369294606	1921.64107883817	2514.06846473029	45297.77593361	9523.48962655602	44887.7593360996	2311.84647302905	1938.76970954357	5311.50622406639	35442.4709543569	50018.846473029	2043.18257261411	1725.82572614108	46222.5809128631	1715.81535269709	1955.76556016597
eco3	2152.74066390042	8970.20539419087	1422.56016597510	1395.54771784232	1499.65560165975	10638.5248962656	1515.93568464730	2120.3755186722	2231.02697095436	2428.69294605809	1915.56431535270	2513.64730290456	2714.10165975104	42907.744813278	1894.10788381743	1621.52904564315	1803.98755186722	1395.31742738589	1776.74481327801	1699.41701244813	1927.07676348548	1556.71161825726	1587.9377593361	42067.8153526971	2245.57053941909	1421.36721991701	2012.94190871369	2544.65767634855	2257.65767634855	1697.86929460581	1634.08713692946	2839.73443983402	1772.75726141079	1600.77178423237	1643.11410788382	1717.35477178423	46222.5809128631	2464.3734439834	31876.0809128631	2099.27385892116	1272.13070539419	3618.94398340249	3274.60373443983	42475.4730290457	2244.00414937759	1959.23651452282	46221.6556016598	2145.94190871369	1182.78630705394
efa1	1399.58506224066	1435.88174273859	17293.5497925311	1586.21784232365	1593.92946058091	1715.07676348548	37043.010373444	1053.69087136929	1504.82987551867	1275.75933609958	1966.31950207469	1385.87136929461	959.439834024896	1813.53734439834	1129.75311203320	1926.71369294606	1484.52489626556	1839.79253112033	1497.28008298755	1225.84647302905	1476.44605809129	1515.05394190871	2769.6887966805	933.809128630706	1468.23236514523	1269.55601659751	1184.43360995851	1072.26970954357	1172.12655601660	1499.98340248963	23240.5435684647	1159.72614107884	1947.39834024896	2024.95643153527	1742.63900414938	1674.02074688797	1183.71784232365	992.014522821577	1375.22821576763	1636.00829875519	2025.25518672199	1564.83402489627	1913.81950207469	1466.78630705394	1124.23029045643	1309.06016597510	1651.73443983402	1333.77800829876	1753.68049792531
efa2	1655.51659751037	2209.65352697095	1325.06431535270	1555.75726141079	1883.19502074689	2123.7510373444	1051.82365145228	1302.59128630705	1423.13070539419	1271.0622406639	1655.98755186722	1164.28838174274	1341.32365145228	1830.35062240664	1230.79253112033	2083.95020746888	1601.21161825726	1992.03112033195	1938.59128630705	1349.84232365145	1441.25933609959	2546.24273858921	3111.63692946058	1060.91701244813	1491.54564315353	1692.11203319502	1740.03941908714	1271.79875518672	1296.37759336100	50412.0892116182	45297.77593361	1420.29045643154	2190.78008298755	3170.74481327801	26738.2883817427	2124.04356846473	1258.03734439834	2086.2510373444	1388.86721991701	1220.53941908714	1922.72406639004	2987.28838174274	1543.13278008299	1891.25518672199	1268.15560165975	3349.71784232365	1683.79668049793	1447.23443983403	34985.1307053942
efa3	23240.5435684647	1190.58921161826	1843.87136929461	1978.27178423237	42067.8153526971	1354.97302904564	1442.45850622407	1803.57053941909	1690.87136929461	1802.40456431535	2219.3132780083	1457.45020746888	1378.07883817427	1843.36721991701	4113.17219917013	5395.76141078838	1835.04356846473	2164.1265560166	1701.13692946058	1473.58298755187	1653.78215767635	1601.65352697095	2568.33609958506	1289.17634854772	1450.40041493776	2088.53734439834	2079.90248962656	1366.45850622407	1574.02904564315	2204.01867219917	2280.77385892116	1702.07883817427	2279.22406639004	1877.54356846473	2105.2489626556	1541.55186721992	1219.28630705394	954.323651452283	1472.12240663900	1453.02904564315	1935.86721991701	1203.24066390042	1381.82987551867	1336.24481327801	1180.14522821577	1143.00207468880	1625.10373443984	1604.44605809129	2402
efa42	1589.11825726141	16494.8174273859	3014.86514522822	1459.21576763485	1449.15560165975	13497.2842323651	3793.57676348548	1622.32572614108	1158.52904564315	1436.38796680498	1461.6244813278	1142.12863070539	1089.69502074689	1516.21784232365	1414.73029045643	2314.53319502075	1691.15975103734	2029.40456431535	1675.19709543568	1560.96887966805	1434.93568464730	1712.64730290456	2132.22821576764	1168.98755186722	1427.37136929461	1915.25933609958	1679.42116182573	1187.42531120332	1800.89419087137	3163.23443983403	47576.5892116183	1950.51659751037	2052.60373443983	1768.43360995851	2391.30912863071	1953.75726141079	1345.82987551867	1086.68879668050	1598.31535269710	2026.26348547718	2467.51037344398	1124.54149377593	1201.98962655602	1254.15560165975	1193.27385892116	1211.01659751037	1501.19294605809	1218.69502074689	2282.22821576763
efa43	8729.04149377593	1989.55186721992	1291.10788381743	2110.19709543568	4341.39211618257	1924.2489626556	1028.96473029046	1538.08506224066	1450.67842323651	1356.52697095436	1679.85062240664	1329.22614107884	1386.53526970954	2058.02074688797	1813.56846473029	2380.57053941909	1824.39419087137	2424.76970954357	2031.74481327801	1758.3755186722	1454.79668049793	1622.60165975104	2497.87344398340	1961.83402489627	1464.36514522822	2859.79045643153	2561.12655601660	1495.09128630705	2117.42531120332	2499.68049792531	9892.6887966805	2031.51037344398	1872.22199170124	1694.26970954357	1676.51452282158	1678.33609958506	1251.97925311203	1102.48340248963	1233.37344398340	1570.37136929461	1876.10580912863	1076.46265560166	1247.73443983402	1159.24273858921	1470.30912863071	974.271784232365	1542.47510373444	1242.16597510373	1589.17427385892
efa51	35660.0497925311	2165.06016597510	1885.79045643154	1555.68257261411	50412.0892116182	1826.68049792531	1784.83402489627	2706.02904564316	1813.56846473029	1579.66182572614	1435.81742738589	1537.17012448133	1593.20954356847	2096.0622406639	1904.40248962656	2517.87344398340	2104.52697095436	2499.17012448133	1695.58298755187	1741.15145228216	1250.36721991701	1423.59543568465	2011.05809128631	1940.11618257261	1747.02489626556	2311.46887966805	2084.68464730291	1546.52697095436	2039.16804979253	2585.47095435685	30172.9107883817	2046.28423236515	1905.68049792531	1953.32987551867	1849.01659751037	2160.56639004149	1415.97510373444	1182.08091286307	1582.24066390042	1954.19502074689	2108.24066390042	1322.98962655602	1549.06016597510	1704.80290456432	958.344398340249	1346.90871369295	1317.76763485477	1277.14522821577	1690.71369294606
efa52	2774.52904564315	1952.76763485477	1444.98547717842	1388.09543568465	2155.04979253112	2058.17219917013	1713.16390041494	2134.90663900415	1766.06016597510	1395.60165975104	1331.87966804979	1366.46265560166	1605.96680497925	2317.90041493776	1866.63070539419	2444.34439834025	2250.89834024896	2793	1725.45020746888	1851.56016597510	1731.33402489627	1664.66182572614	2139.79460580913	1954.10995850622	1900.12655601660	3663.31742738589	2570.81535269709	1951.47925311203	2295.24481327801	2471.01244813278	4887.05809128631	1745.86307053942	1628.25933609958	1561.74273858921	1611.29875518672	1526.71369294606	1234.66597510373	985.784232365146	1482.42116182573	1600.75726141079	1698.68257261411	1574.89211618257	2965.25518672199	1623.02904564315	1065.93568464730	1246.85269709544	1458.58298755187	1345.63900414938	1722.66182572614
efc1	2399.17219917012	6065.27178423237	1491.76556016598	2080.63900414938	1572.5622406639	7225.67219917013	1711.15560165975	2036.57883817427	1584.54149377593	1374.72821576763	1389.14730290456	1342.28630705394	1765.75103734440	1860.72614107884	1699.33195020747	2158.83817427386	2885.38589211618	2477.06016597510	2246.29045643153	1940.88589211618	1532.30497925311	1207.15145228216	1653.42323651452	2291.04979253112	2165.06016597510	2195.81742738589	2130.19502074689	2005.19709543569	2123.69294605809	31051.2406639004	2787.65767634855	3832.06846473029	2261.26763485477	1878.20746887967	37043.010373444	1961.15145228216	1488.77385892116	1286.64522821577	1577.74688796681	2234.04979253112	2459.70331950207	1560.43983402490	1348.37136929461	1945.61618257261	1149.65145228216	1512.07883817427	1378.07883817427	1605.28838174274	20222.5684647303
efc2	49574.3029045643	1984.75311203320	1361.24688796681	2046.83402489627	21317.1701244813	1939.02489626556	1969.78008298755	2477.25311203320	1646.86929460581	1451.46887966805	1409.21161825726	1486.02904564315	1574.89211618257	2143.18464730290	1825.63278008299	2956.55809128631	4437.96473029046	2695.69709543569	2105.97302904564	2043.66390041494	1226.79668049793	1459.50207468880	1659.92946058091	2748.16804979253	2662.69917012448	3196.26763485477	2638.29875518672	2098.16182572614	1895.07676348548	21650.6037344398	2667.23236514523	10044.2053941909	2339.93360995851	1653.77385892116	16494.8174273859	2143.53941908714	1429.45228215768	1369.81742738589	1500.38589211618	1860.06016597510	1957.19294605809	1829.79460580913	1592.07053941909	1743.81120331950	1293.82157676349	1599.30705394191	1405.97925311203	1744.96265560166	15854.3360995851
efc3	26370.2199170125	1901.59958506224	1400.31120331950	1821.50414937759	16967.2925311203	1629.51867219917	1748.75518672199	1891.58506224066	3384.06639004150	1935.68879668050	1973.16804979253	2053.00414937759	1845.74273858921	2394.76348547718	2819.82572614108	2221.93568464730	2412.54149377593	2016.48340248963	3012.35684647303	1744.36721991701	2451.1887966805	1623.28838174274	1481.82157676349	5959.10580912863	5919.73029045643	3185.15975103735	4561.2489626556	2832.45435684647	4418.34854771784	42067.8153526971	15352.6991701245	1926.23858921162	1983.78630705394	2301.28215767635	30347.9004149378	2223.90041493776	3486.76763485477	2013.04564315353	2378.59543568465	1953.19294605809	2711.82572614108	2911.12033195021	2724.31742738589	2400.82987551867	2182.18049792531	1953.84439834025	2575.69502074689	2585.81535269710	48612.612033195
efc4	27036.3091286307	2398.02697095436	1624.51452282158	1795.95435684647	32875.6037344398	2438.54356846473	1719.85684647303	2122.77385892116	4010.95643153527	2644.31120331950	1875.66182572614	1945.44605809129	1886.42323651452	2629.81950207469	2589.58298755187	2031.79253112033	2512.66597510373	1923.20746887967	2206.62240663900	1851.73443983403	2168.14315352697	1583.94190871369	1466.82157676349	4017.16597510373	3191.68049792531	2521.33609958506	3039.41908713693	3187.69294605809	5817.01244813278	18831.5954356846	2158.83195020747	2236.78215767635	2031.4377593361	1612.65352697095	49450.398340249	2121.03319502075	2018.30705394191	1656.92738589212	1941.21991701245	2098.78630705394	1933.65767634855	2301.58506224066	2554.59128630705	2696.7489626556	2393.33402489627	1617.10373443983	2157.88589211618	2725.28008298755	31876.0809128631
ena2	4341.39211618257	1136.80705394191	1235.60580912863	1380.48132780083	7932.69917012448	1596.20124481328	1109.07676348548	1416.45435684647	1489.26970954357	1600.47095435685	1554.63485477178	1784.63070539419	1838.02697095436	3032.98132780083	1498.26141078838	2427.32365145228	21650.6037344398	50412.0892116182	22345.5248962656	1516.48340248963	31876.0809128631	13884.9522821577	2258.18257261411	1767.80290456432	1558.42738589212	2197.99792531120	1802.76556016597	1320.47925311203	1425.27385892116	2208.37344398340	1425.22199170125	1805.09336099585	3141.37759336099	12112.4751037344	2059.40456431535	3203.85477178423	2480.78215767635	4710.80290456431	2848.13070539419	2739.38174273859	1946.67012448133	3299.7510373444	1809.15145228216	1992.52697095436	11750.6535269710	16494.8174273859	2025.83195020747	3582.30290456432	1858.92738589212
ena3	1221.79253112033	1486.91493775934	39977.377593361	1523.16597510373	1523.00414937759	1452.82365145228	35809.9709543568	1777.31950207469	1236.05186721992	1393.04564315353	1365.55394190871	1102.34439834025	1291.89211618257	1687.52282157676	1234.01244813278	2091.88589211618	2077.70124481328	42907.744813278	1615.15145228216	1162.48755186722	20556.0020746888	1455.81120331950	1771.45228215768	1674.13485477178	1807.08091286307	1625.48962655602	1684.30705394191	1164.53734439834	1551.50622406639	1779.41701244813	1889.89626556017	1489.88589211618	2538.42738589212	2018.03112033195	1556.26970954357	1521.38589211618	1700.85684647303	1180.06016597510	1993.82365145228	1664.69502074689	1427.68049792531	1058.33609958506	1103.99792531120	1909.79460580913	1151.30497925311	1909.30912863070	1332.15767634855	1480.46473029046	1945.92531120332
ena4	1217.03112033195	1273.10580912863	31876.0809128631	1516.25518672199	1545.26556016598	1129.53941908714	19241.3838174274	1867.48547717842	1671.32780082987	1856.62033195021	2874.60788381743	1222.06431535270	2114.40041493776	1934.34232365145	1501.83609958506	2198.49792531120	1865.77593360996	24508.6058091286	1769.73858921162	2721.78423236514	2493.84439834025	1645.61410788382	2253.21161825726	1947.91286307054	1738.97717842324	1900.80082987552	1902.67634854772	1828.03319502075	1753.04564315353	2292.37966804979	2063.46473029046	1591.51452282158	2215.61618257261	2065.73651452282	1856.80290456432	2169.36721991701	1644.96473029046	1676.46680497925	1661.92738589212	2358.6867219917	1906.52489626556	1079.08091286307	1327.33609958506	1696.89834024896	1444.80912863071	1499.85062240664	1472.34024896266	1522.22199170124	1884.48962655602
klo1	912.48132780083	1324.84854771784	48612.612033195	1187.16390041494	907.614107883817	907.705394190871	50412.0892116182	1321.22614107884	1831.68049792531	1525.72406639004	1478.80705394191	1492.68464730291	2339.17012448133	1734.5	2633.74896265560	2573.84647302905	2581.41078838174	13822.4813278008	3309.65145228216	10313.3278008299	10510.9232365145	22345.5248962656	1729.27178423237	2955.75518672199	2163.16182572614	2043.78630705394	2327.90041493776	2147.54564315353	1862.58298755187	3319.18464730290	2499.05601659751	2480.68464730291	2739.6244813278	21650.6037344398	1601.21161825726	2323.91286307054	1549.1244813278	21650.6037344398	1386.17012448133	2888.13900414938	1664.58921161826	36148.4045643154	1265.01452282158	1696.78423236515	20222.5684647303	30912.5580912863	1249.58506224066	26331.6244813278	2747.4377593361
klo2	2488.76556016598	3376.64315352697	2563.47925311203	3582.30290456432	3882.96058091286	3994.84854771784	2713.49792531120	2399.52489626556	2482.67012448133	2421.47717842324	1447.27800829876	2025.29045643153	2311.11203319502	2147.04564315353	1707.87136929461	1531.83609958506	1945.26141078838	20494.9585062241	43831.6244813278	1641.23858921162	50412.0892116182	42907.744813278	1385.01037344398	2970.73029045643	2141.96265560166	2049.43983402490	2117.39834024896	2426.96473029046	2847.76763485477	2077.63900414938	1945.74066390041	1957.19294605809	2220.13692946058	50805.3319502075	1341.38174273859	2096.95643153527	1820.84024896265	48612.612033195	1510.50207468880	1501.35892116183	1603.05186721992	38240.1597510374	1817.10788381743	1739.08506224066	50412.0892116182	35375.1058091286	1433.45643153527	42907.744813278	1717.84854771784
kpn1	1085.41493775934	1840.89419087137	3925.29460580913	1601.66182572614	1399.42738589212	1428.16804979253	4407.30497925311	1117.10373443983	1770.92946058091	1478.38381742739	2385.16390041494	1247.29460580913	2024.77800829876	1786.75726141079	2062.97302904564	2994.58921161826	2400.86514522822	11450.9107883817	2061.24273858921	4108.27800829876	17051.6784232365	6611.28008298755	1768.11410788382	1990.01037344398	1805.33609958506	3395.71369294606	2443.54771784232	1879.30082987552	2323.18257261411	4048.93153526971	2377.69709543568	2537.12863070540	1736.87136929461	12944.9647302905	1389.1244813278	2476.81535269709	1616.44190871369	11253.8526970954	1280.67012448133	1936.37759336100	2028.97095435685	15993.1804979253	1191.58713692946	1932.03112033195	41140.6514522822	9734.70124481328	1289.46680497925	49967.5456431535	2669.28838174274
kpn2	1994.63485477178	1167.63278008299	21994.1452282158	1816.86307053942	1965.78423236514	1181.65352697095	7206.20124481328	1075.39211618257	1641.36099585062	1546.71161825726	1782.90871369295	1325.30082987552	2064.34439834025	4313.51867219917	2213.65975103734	2450.03941908714	2513.64730290456	10471.3153526971	16791.9128630705	3635.92116182573	13884.9522821577	10635.6182572614	1562.99585062241	6406.8091286307	1995.59958506224	1919.16390041494	2007.47925311203	1874.16597510373	2061.89004149378	4215.32572614108	2685.46058091286	2642.29253112033	2454.68257261411	11425.4564315353	1295.81120331950	1406.8755186722	1531.54979253112	16494.8174273859	4993.09958506224	1327.52074688797	1566.15145228216	12354.7344398340	1211.35684647303	1764.81742738589	16494.8174273859	11750.6535269710	2915.05809128631	15352.6991701245	2772.75933609958
mom2	2339.17012448133	3094.85892116182	3125.17219917012	4964.54979253112	2034.29045643154	2076.07676348548	2167.94605809129	3378.54149377593	2322.53319502075	1948.87344398340	2060.50414937759	2729.84647302905	1680.56846473029	1954.90248962656	6081.13485477178	2310.45850622406	45705.4336099585	1593.88381742739	2153.91493775934	2199.42946058091	2366.41078838174	2243.27593360996	2068.97925311203	2154.60995850622	2123.7510373444	1964.77178423237	2096.5622406639	2664.51244813278	2158.96680497925	1603.46473029046	1942.16182572614	2045.63278008299	1945.05186721992	1405.16390041494	2430.76141078838	1773.84232365145	3224.04149377593	2463.14107883817	1980.78423236515	2802.16390041494	1820.77385892116	2037.01452282158	2615.90871369294	1914.14315352697	2584.05186721992	2266.67427385892	2651.01659751037	2534.51244813278	1073.84854771784
mom3	1684.05809128631	3070.88589211618	1792.80082987552	1835.4377593361	1193.99377593361	2829.88381742739	1636.22406639004	1836.21369294606	2406.99170124481	2127.69709543568	2304.23029045643	2398.24688796680	2250.47510373444	1981.27178423237	2163.43568464730	1489.02904564315	13280.8713692946	1443.41908713693	1780.72199170125	2650.32987551867	2348.76970954357	2309.87136929461	2259.53319502075	2202.23029045643	2236.44605809129	2563.91493775934	2311.46887966805	3087.06016597510	2481.40663900415	1382.02489626556	1788.92116182573	2074.70539419087	2094.48547717842	1701.31120331950	2838.39211618257	1773.82572614108	2730.99585062241	2550.03319502075	2721.55394190871	2145.86099585062	1791.53734439834	2254.71576763485	4462.76141078838	2278.5622406639	2662.85684647303	2064.41078838174	2806.66182572614	1872.33195020747	1362.41908713693
mom4	3485.49377593361	2863.95020746888	2151.70746887967	3793.57676348548	3340.52904564315	3289.69502074689	2512.89211618257	4659.55809128631	2200.13070539419	1962.64107883817	1875.00829875519	2366.61618257261	2238.12863070539	1692.28215767635	1791.16390041494	1551.72406639004	47183.3464730291	1547.63900414938	1739.12033195021	2909.3755186722	2340.36929460581	2266.24688796680	1879.53734439834	2191.59751037344	2436.46265560166	2050.07883817427	1823.71369294606	2900.80705394191	2342.59336099585	1241.9377593361	1764.6887966805	2404.96265560166	1725.85477178423	1177.81742738589	2925.67012448133	2013.04564315353	2795.91493775934	2526.15560165975	5136.38381742739	1815.13692946058	2019.26763485477	2128.39626556017	2400.80497925311	2127.86099585062	2682.90456431535	1756.00829875519	3610.39004149377	1747.61825726141	1792.41701244813
pmi3	1411.16804979253	1059.33817427386	1732.04356846473	1822.14937759336	1089.66182572614	1703.00829875519	1420.65560165975	1445	7825.55394190871	9282.32572614108	9258.24273858921	2466.91493775934	3127.08091286307	1672.20539419087	1812.24688796681	18505.3381742738	1554.73651452282	2260.55809128631	10236.4668049793	18915.1265560166	4995.28630705394	6686.5622406639	2091.72614107884	2286.00414937759	27065.1410788382	1867.35062240664	1505.53112033195	2996.43153526971	2140.62655601660	1181.98340248963	1556.23858921162	2571.65767634855	1937.01452282158	6686.5622406639	2373.97302904564	1869.32987551867	31486.1058091286	2669.97510373444	49129.7593360996	2714.10165975104	1851.2510373444	2340.59128630705	20821.2157676349	2424.30082987552	4631.19502074689	6862.08921161826	14073.0311203320	5866.76763485477	1614.81535269709
pmi4	1385.24688796680	7402.4398340249	3420.71161825726	2133.36929460581	1628.49377593361	11253.8526970954	3899.19709543568	2698.85269709543	1870.53734439834	1805.33609958506	1348.59543568465	2500.36721991701	2305.97095435685	1486.71991701245	9523.48962655602	12549.4585062241	17293.5497925311	1265.08713692946	2533.12863070539	2949.90248962656	2777.73236514523	4474.54564315353	1780.57261410788	1709.97302904564	2351.37759336100	1601.09128630705	1196.23651452282	2519.9356846473	1562.94813278008	1270.87759336100	2572.40456431535	2347.36307053942	1730.94605809129	3531.59751037344	1817.73651452282	1594.39004149378	3114.13485477178	3562.0020746888	4113.17219917013	1596.23236514523	1592.00622406639	3832.06846473029	4380.30912863071	2346.59958506224	2643.59958506224	4536.58506224067	1833.7510373444	9124.33817427386	1401.21991701245
pmi5	3672.44605809129	2033.21784232365	2435.32157676348	1111.78008298755	2443.97095435685	2550.4979253112	2409.65975103734	2244.64315352697	2425.28215767635	7932.69917012448	3457.29045643153	2037.06431535270	995.134854771784	1714.73651452282	49057.1556016597	42475.4730290457	1495.09128630705	1740.03734439834	1578.59336099585	990.271784232365	1392.03319502075	1273.99170124481	2810.48755186722	921.927385892116	1293.77800829876	1335.55186721992	1245.15352697095	1156.60580912863	1124.75311203319	1431.65560165975	1056.14937759336	1057.29875518672	1602.88589211618	2439.33817427386	2092.98340248963	2424.88796680498	1319.23443983402	1178.02489626556	1745.14937759336	1679.36307053942	1560.04979253112	1071.37759336100	1674.55394190871	1304.84854771784	1416.16182572614	1127.28008298755	1837.60788381743	6954.56846473029	1360.49170124481
pmi6	1608.25518672199	1872.09958506224	1559.97510373444	1429.92116182573	2057.67427385892	1625.30705394191	1720.90041493776	2421.36099585062	1132.97925311203	1632.73651452282	1887.05601659751	1129.94398340249	1319.17012448133	1565.28630705394	42067.8153526971	48612.612033195	1530.14315352697	1885.41908713693	1568.17634854772	1563.19294605809	1800.71161825726	1119.18672199170	1938.65560165975	849.128630705394	1270.87759336100	1084.15352697095	1416.73443983403	830.082987551867	1036.34439834025	1172.18672199170	1004.85684647303	1108.03734439834	2166.57883817427	1802.40456431535	1708.25933609959	1204.24273858921	1282.57468879668	1260.52074688797	1927.59958506224	1220.20539419087	1905.10788381743	1091	1436.13692946058	1438.32780082988	2274.6244813278	1372.74688796680	1514.45228215768	12193.8402489627	1822.12240663900
psa4	939.713692946059	2077.71369294606	11787.2780082988	1321.74688796680	1189.67634854772	1769.20746887967	5413.85269709543	1254.09751037344	1558.42738589212	1504.29253112033	1701.53526970954	1246.94398340249	1543.42323651452	2319.88589211618	1327.67842323651	2141.82365145228	2606.56639004149	2382.74688796680	1982.00622406639	1440.41493775934	1316.36307053942	1582.39626556017	1944.99585062241	1903.40456431535	50412.0892116182	1708.81535269710	1827.34024896266	1642.45850622407	1565.73858921162	1839.74688796680	1714.98755186722	1748.25726141079	1650.59958506224	2559.60788381743	1828.24481327801	4298.70539419087	1623.22406639004	3188.46887966805	2164.08298755187	8086.83195020747	3392.99585062241	1779.21991701245	47183.3464730291	1923.82572614108	1725.85477178423	1763.08298755187	2531.84854771784	1811.08506224066	2494.96473029046
psa5	1532.30497925311	49574.3029045643	1962.48962655602	2034.2510373444	1917.08091286307	50412.0892116182	1484.58298755187	1652.51452282158	1877.36099585062	1565.22614107884	1930.79045643153	1594.71784232365	1880.63692946058	2064.88381742739	1670.60165975104	2465.10373443983	2062.89834024896	2400.34439834025	2036.10165975104	1981.78630705394	1624.32365145228	1475.23443983403	2356.01037344398	1942.73236514523	41572.9232365145	2453.59751037345	2072.86099585062	1930.98962655602	2212.98340248963	2905.28215767635	2463.10165975104	2252.16597510374	1796.16390041494	2003.19087136930	1622.77178423237	1983.93153526971	1622.77178423237	1320.52489626556	1345.01452282158	2558.53319502075	2140.53734439834	1486.07053941909	41140.6514522822	1605.92738589212	1196.09751037344	1635.88381742739	1689.31535269710	1675.17012448133	2577.62863070539
psa6	1690.38796680498	31876.0809128631	1579.95643153527	1769.67842323652	2005.20954356847	40904.5414937759	1139.54771784232	1209.46473029046	1749.14730290456	1621.70124481328	2027.00622406639	1330.47717842324	1655.71369294606	1909.10788381743	1980.83609958506	2395.46058091287	2334.48962655602	2524.85684647303	2472.00622406639	1978.85269709544	1440.47717842324	1617.69917012448	1651.80082987552	2203.31535269709	1664.86099585062	2440.85684647303	2008.80705394191	1867.52489626556	1691.90663900415	2782.98132780083	2615.47095435685	2824.63692946058	2127.61618257261	1847.35477178423	1345.16597510373	1501.24066390041	1556.72821576764	1313.77800829876	1350.00829875519	1608.01659751037	1582.25726141079	1495.46887966805	18915.1265560166	1869.58921161826	986.769709543568	1838.01244813278	1574.92323651452	1389.14730290456	2541.39834024896
pvu2	1845.39211618257	21650.6037344398	1275.97095435685	1451.21576763485	1552.69087136929	32440.7385892116	985.460580912863	1265.65560165975	1298.16390041494	1516.21784232365	1451.71161825726	1332.12033195021	1913.27800829876	1900.75518672199	39977.377593361	11425.4564315353	1908.24481327801	2257.30705394191	2442.01659751037	1217.89626556017	2284.10373443983	2432.15560165975	2336.09543568465	1131.69917012448	1401.53941908714	1405.46473029046	1772.69502074689	1166.16182572614	1104.96680497925	1496.06639004149	1206.20124481328	1577.49585062241	2119.01452282158	3197.29045643154	1945.26141078838	2590.23029045643	1517.28838174274	2020.07676348548	1846.08506224066	1665.23029045643	1745.85684647303	2867.52904564315	1457.52904564315	1530.50622406639	1669.22821576764	3156.51244813278	1438.71161825726	2276.99585062241	1822.68257261411
pvu4	1018.09336099585	1354.10580912863	9523.48962655602	1615.05809128631	1374.49792531120	985.143153526971	18505.3381742738	1491.49792531120	1628.23029045643	1776.56639004149	1596.18049792531	1356.64522821577	1434.31950207469	1669.69087136929	16494.8174273859	14283.1742738589	1712.30082987552	2227.69709543569	1814.64522821577	1141.70954356846	1709.06016597510	1769.89834024896	2069.73651452282	1668.50414937759	1499.65767634855	1280.36721991701	1540.80912863071	1300.38381742739	1156.90663900415	1647.96265560166	1321.95020746888	1730.67634854772	1912.46887966805	3268.86929460581	1655.30082987552	2419.21161825726	2994.39211618257	1447.27800829876	3520.10788381743	1750.23029045643	1853.86929460581	2130.19502074689	2378.00622406639	1814.10580912863	1584.77593360996	2574.22406639004	2397.45435684647	2888.33609958506	1684.30290456432
sar1	11750.6535269710	1624.58506224066	1629.42531120332	1374.98547717842	11750.6535269710	1652.50207468880	1026.06016597510	1244.12863070539	2126.99170124481	2456.79875518672	2649.0601659751	2984.30082987552	2591.74688796681	1549.67427385892	1669.59958506224	1231.32157676349	1579.88174273859	1178.93153526971	1194.09336099585	2443.54771784232	1778.75933609959	1733.77800829876	1490.32572614108	1763.15560165975	1909.76970954357	4150.33402489626	1721.14315352697	3458.76970954357	2463.14107883817	1224.75933609959	1609.87136929461	2572.00207468880	1774.63070539419	1203.19917012448	1982.95435684647	31051.2406639004	1821.77800829876	1960.49792531120	1705.11825726141	3134.87966804979	30172.9107883817	2340.63485477178	2262.78215767635	2166.92531120332	2487.16390041494	2101.23443983402	2477.41493775934	1542.05394190871	1631.59128630705
sar2	1062.52697095436	1506.60788381743	1046.89834024896	1567.09336099585	1155.52282157676	1169.00414937759	876.659751037344	1196.67012448133	2369.13278008299	2259.63692946058	1807.25933609958	3319.16804979253	3372.94398340249	1505.45435684647	1746.13278008299	1385.98962655602	1473.60788381743	1213.01452282158	1619.53319502075	3187.69294605809	2049.76141078838	2347.44813278008	1708.20746887967	1827.69087136929	2010.21576763485	49574.3029045643	1783.25518672199	3202.25311203319	3137.13485477178	1494.64937759336	2017.96680497925	2259.08921161826	1803.43360995851	1675.23443983403	2323.18257261411	43423.9668049793	2485.63692946058	2158.13070539419	1281.59336099585	4302.10373443983	46221.6556016598	2436.66182572614	2572.40456431535	2179.83195020747	2459.34439834025	2157.52697095436	1455.54564315353	1877.54356846473	1438.13692946058
sar3	3377.82157676348	1455.08713692946	1776.40663900415	1539.90248962656	2458.14937759336	1740.03734439834	1273.2489626556	1028.94813278008	2151.10995850622	2185.48547717842	1584.68049792531	3021.39834024896	2714.99792531120	1453.65975103734	1588.15560165975	1366.05809128631	1427.15145228216	1061.32572614108	1395.13278008299	2727.5	2027.07261410788	2385.19502074689	1687.72821576763	1766.06016597510	1773.52489626556	41140.6514522822	1635.09543568465	2817.91493775934	1360.52074688797	1413.92116182573	1308.97717842324	2274.1244813278	1232.90248962656	1108.86307053942	2645.09128630706	48612.612033195	1849.89004149378	1554.31535269710	1047.63278008299	3508.6846473029	46222.5809128631	2011.67842323652	2216.60373443983	2011.82572614108	2443.54564315353	1733.95850622407	2314.65560165975	1304.52282157676	1383.58298755187
sem1	1184.80082987552	1577.76141078838	2637.88381742739	1818.27800829876	1347.7489626556	1768.43153526971	2374.00414937759	1381.39211618257	1589.01037344398	1431.31120331950	1546.85892116183	1257.51659751037	1566.40041493776	1830.37966804979	1924.65560165975	2787.34024896266	2529.38381742739	2971.00829875519	2133.86307053942	31876.0809128631	2648.54979253112	1717.86307053942	1966.28215767635	2283.64315352697	1771.19709543568	1809.03734439834	1960.40248962656	1793.31742738589	1342.93983402490	2147.87136929461	2341.01037344398	3209.64730290456	2468.87136929461	2689.52489626556	1345.43360995851	2686.98132780083	1549.21369294606	4310.02904564315	1206.34232365145	2319.40663900415	2118.32987551867	4042.56846473029	1721.94398340249	1880.96265560166	7932.69917012448	3464.61618257261	1532.21576763485	3503.34232365145	2292.20954356847
sem2	1432.11203319502	1062.55809128631	3924.76556016597	1691.13485477178	1261.01867219917	1549.82780082988	3727.29253112033	1549.61203319502	2019.27800829876	1586.32157676349	2814.22821576763	1692.42738589212	30997.7510373444	6509.11618257261	4567.95643153527	3232.53734439834	3464.61618257261	4114.52697095436	3523.88796680498	50412.0892116182	1656.14107883817	2220.66390041494	1945.63070539419	3091.10165975104	2774.57883817428	2711.96473029046	4234.03734439834	1984.41286307054	2892.39004149378	2904.64522821577	2955.37966804979	15081.9066390042	2646.68464730290	3323.58921161826	1677.34439834025	1561.92531120332	5493.46058091286	5136.38381742739	11089.5497925311	1560.87966804979	1673.07468879668	6364.98962655602	1778.55394190871	3188.06639004149	2076.45850622407	4016.56639004149	13281.6991701245	2647.10165975104	2013.02904564315
sem3	1472.52282157676	3994.84854771784	2421.36099585062	1906.62033195021	1789.26141078838	2915.95020746888	2013.04564315353	1987.06639004149	2526.09958506224	1989.36721991701	1527.16182572614	1937.04356846473	1750.10995850622	2311.84647302905	1999.28838174274	1816.13900414938	1935.44813278008	1541.03526970954	2003.28630705394	42907.744813278	1916.36721991701	1359.08713692946	1422.42946058091	2451.16182572614	2316.06846473029	1959.46058091286	2593.1244813278	2540.88174273859	2248.53734439834	1896.26970954357	2338.59128630705	1680.26348547718	2250.16597510374	1495.34024896266	1262.07883817427	1390.93983402490	1586.80290456432	2058.76970954357	1444.80912863071	1717.67219917013	1592.26763485477	1854.29668049793	1880.02074688797	1855.93568464730	1879.07053941909	1604.34439834025	1674.89419087137	1918.59336099585	1815.30290456432
sep1	1087.01659751037	1507.94605809129	1142.58713692946	1620.07883817427	981.898340248962	1662.43153526971	1298.97302904564	1685.09958506224	1832.16182572614	1222.53734439834	1514.32365145228	1232.86929460581	910.688796680497	1525.29045643154	837.620331950207	1897.16182572614	1372.79045643154	1442.77800829876	1346.25518672199	933.38174273859	1139.33195020747	958.541493775933	2707.34854771784	775.188796680498	1282.79460580913	1105.81535269710	1161.49792531120	1169.26556016598	1625.33402489627	1382.50829875519	1250.81327800830	1149.45228215768	1837.60788381743	1403.22199170124	1869.69917012448	1314.77800829876	909.458506224067	988.47510373444	1424.74481327801	10638.5248962656	2160.11618257261	825.047717842323	1457.50207468880	882.286307053942	964.327800829876	973.904564315353	1386.50829875519	1176.35062240664	1872.29045643153
sep2	2198.71161825726	1653.44398340249	1350.06016597510	7304.90871369295	2877.68257261411	1968.90663900415	1862.57053941909	15993.1804979253	1457.5622406639	1311.43568464730	1679.10373443983	1271.31120331950	1427.40663900415	3563.18257261411	1307.63278008299	2144.65560165975	1533.12863070539	1993.80912863071	1790.1244813278	1322.79875518672	1203.63070539419	1439.55809128631	2649.39004149378	1184.48962655602	1450.40871369295	4285.43153526971	50412.0892116182	1289.95228215768	1797.62863070539	2386.60373443983	1665.56431535270	1545.23858921162	2005.20954356846	1765.75103734440	1690.90456431535	14265.6680497925	1383.64107883818	907.705394190871	1730.13278008299	50412.0892116182	8086.83195020747	1117.26141078838	1788.28838174274	1377.96058091286	1209.10580912863	1338.58713692946	1736.97302904564	1474.68464730290	1445.30290456432
sep3	2034.2510373444	2240.76970954357	1206.34232365145	2885.36721991701	2503.6887966805	1250.98755186722	1293.29045643153	5171.74688796680	1016.35892116183	1229.05186721992	1577.37136929461	1017.73651452282	1034.42323651452	1329.63900414938	892.692946058092	2342.76348547718	1420.92116182573	1629.06431535270	1516.12033195021	1019.15560165975	1276.77385892116	1008.21369294606	1919.07883817427	928.719917012449	1274.84024896266	1408.90871369295	1513.41493775934	1103.99792531120	1373.10580912863	2061.39626556017	1924.93153526971	1193.12863070539	1999.92946058091	1250.69294605809	1675.12655601660	1785.99170124481	960.763485477178	663.082987551867	1084.16390041494	37970.1742738589	1895.97095435685	784.836099585062	1187.42531120332	852.09958506224	678.639004149377	850.132780082988	989.651452282158	1055.43153526971	1031.69087136929
sma1	911.078838174274	1261.56431535270	5811.86721991701	1298.23858921162	1052.22821576764	975.848547717843	9892.6887966805	1155.34232365145	3590.20746887967	5074.89419087137	2127.54356846473	2419.63900414938	1836.79875518672	2566.28630705394	2293.46473029046	1664.52489626556	3085.37136929461	1747.81742738589	2169.51659751037	1486.61410788382	1799.90663900415	1372.27800829876	49057.1556016597	2502.55394190871	2125.48547717842	1758.01244813278	2179.59543568465	2429.75933609959	2020.63485477178	4210.36307053942	3362.91908713693	1422.56846473029	2030.06431535270	1532.80705394191	1689.29668049793	1276.61410788382	1889.00829875519	2255.50414937759	2424.71784232365	1437.52697095436	1847.58921161826	2363.73651452282	2425.27385892116	1962.23236514523	2107.97717842324	1835.09543568465	1757.87966804979	2245.21161825726	1883.94398340249
sma3	2936.54771784232	42475.4730290457	1989.41078838174	1787.28215767635	2433.12033195021	21660.7116182573	1862.74688796681	2457.68879668050	2223.40871369294	2395.40871369295	1616.61410788382	2040.24066390041	2152.74066390042	2237.73443983402	2585.82157676349	1503.48962655602	2667.59751037344	1472.36929460581	1881.1867219917	1398.40663900415	1894.78423236515	1647.05601659751	42067.8153526971	2447.7510373444	2072.87136929461	1947.91286307054	2672.64730290456	2636.85892116183	2411.77800829875	2680.20331950207	1622.77800829876	1935.2510373444	1886.42323651452	1426.47095435685	1666.62033195021	1274.19502074689	1733.43360995851	1998.40456431535	1605.92323651452	1691.39419087137	1446.01659751037	2111.79875518672	1998.72821576764	2648.54979253112	2035.20746887967	1372.46680497925	1570.61410788382	2327.63485477178	1786.92323651452
spn1	2675.13900414938	2120.62655601660	1280.36929460581	2155.78838174274	1966.21991701245	1586.57261410788	1871.21784232365	1906.70954356847	2192.05601659751	1933.35477178423	1742.86514522822	2410.42116182573	1718.22614107884	2073.02074688797	1846.9377593361	1281.62655601660	1923.41078838174	1322.90871369295	1697.73858921162	2249.44190871369	1847.58921161826	2584.10580912863	1978.40456431535	2329.77385892116	2263.96680497925	1311.25933609959	2217.82365145228	18831.5954356846	32050.7634854772	2576.14522821577	2078.1867219917	1863.04564315353	1677.39626556017	1547.62240663900	1989.21784232365	1299.58091286307	2186.82365145228	2259.68464730290	2346.7510373444	2155.45435684647	1575.57053941909	2104.45020746888	2285.2489626556	2115.8132780083	2010.30497925311	1807.23651452282	2691.46058091286	1993.57676348548	1467.01452282158
spn3	2061.13278008299	1445.07676348548	3135.91493775934	26471.6514522822	1946.19917012448	1549.73858921162	2427.93360995851	30172.9107883817	2480.63278008299	2199.19709543568	2019.58921161826	2685.59751037344	1865.58921161826	2034.46058091286	1864.93360995851	1115.99585062241	1754.82780082988	1466.95643153527	1830.8132780083	2442.28630705394	2096.38381742739	1936.97925311203	1323.00622406639	2164.15352697096	1908.18464730290	2159.30497925311	2153.01659751037	2855.82157676349	40472.2697095436	1579.09751037344	1829.80082987552	2115.12863070539	1647.98340248963	1089.01867219917	2526.48340248963	1420.75933609959	1915.92531120332	1981.67634854772	1284.05186721992	2106.93568464730	1901.07053941909	2105.89834024896	2147.18257261411	1859.33402489627	2059.23858921162	1673.70331950207	1697.06639004149	1434.19294605809	1278.50414937759
spn5	1523.31535269710	1370.71576763486	1023.23236514523	47576.5892116183	1416.7510373444	1902.90871369295	1512.64107883817	41140.6514522822	2171.81950207469	2087.72614107884	2120.42946058091	2600.11203319502	1675.61825726141	1840.37136929461	1850.19917012448	1263.19087136929	1640.24688796681	1307.69502074689	1715.84232365145	2390.35062240664	1987.26141078838	2415.45850622407	1314.85892116183	2027.54979253112	2187.52074688797	14073.0311203320	28921.8278008299	18915.1265560166	50412.0892116182	4178.21784232365	10974.4522821577	2109.70124481328	1764.81742738589	1210.02489626556	2776.10373443983	3915.30290456432	11425.4564315353	1614.81535269709	4790.51867219917	21660.7116182573	10796.5124481328	1924.86929460581	2478.25726141079	2072.86099585062	2298.57053941909	1525.09751037344	3732.13278008299	1533.49585062241	1188.25103734440
spy1	3926.94605809129	1238.05394190871	1046.05394190871	42907.744813278	4957.73651452282	1400.36721991701	1379.76556016598	49967.5456431535	2098.32987551867	3792.94605809129	4158.40871369295	2456.57676348548	1995.76348547718	1417.71576763486	1650.92116182573	1311.95228215768	1586.90456431535	1111.45435684647	1561.76141078838	2270.6867219917	2137.19917012448	1600.75726141079	1334.41286307054	1737.13070539419	1995.59128630705	1586.80290456432	1706.11825726141	48612.612033195	1756.03319502075	1073.88174273859	1529.12655601660	2023.39211618257	1572.84647302905	1044.59336099585	2067.26348547718	923.699170124482	1780.55809128631	1757.57883817428	1486.82365145228	1876.75103734440	1270.92323651452	1905.10788381743	2287.05809128631	2118.68257261411	2475.28838174274	1498.76141078838	1541	1544.59958506224	2001.25726141079
spy2	1605.56846473029	1488.99170124481	1540.10995850622	1473.26970954357	1253.71991701245	1644	1707.05601659751	2404.52904564315	2593.96058091287	2275.24688796680	2013.78630705394	3563.90248962656	2075.38589211618	1639.28838174274	1732.1887966805	1412.43568464730	1476.22614107884	1327.04149377593	1682.71991701245	2997.41701244813	2350.40456431535	2242.19709543568	1887.45643153527	1765.55186721992	2289.30705394191	2067.03112033195	1534.02697095436	41572.9232365145	2729.96887966805	1264.66597510374	1717.46680497925	4472.36929460581	1464.29045643153	1205	2026.26348547718	1297.93568464730	1906.00829875519	1863.5020746888	1730.23651452282	1940.54979253112	1773.15145228216	2039.16804979253	2165.04771784232	2186.69502074689	2319.42738589212	1524.85062240664	1354.99792531120	1563.45228215768	1683.26763485477
spy3	1883.79253112033	1420.87759336100	1336.71161825726	2148.63278008299	1343.16390041494	1507.64937759336	1422.99585062241	2559.82365145228	2252.06846473029	1958.14730290456	1876.75103734440	2643.33402489627	2328.09543568465	1512.60580912863	1605.14937759336	1392.97925311203	1407.16182572614	1096.43983402490	1222.30290456432	2927.30290456431	2409.05394190871	2165.63070539419	1621.82780082988	1492.53112033195	2111.22199170124	1636.52697095436	1380.13692946058	36973.244813278	1981.60373443983	1148.85477178423	1429.47095435685	2227.99585062240	1600.24688796681	1076.77800829876	2330.91286307054	1362.47510373444	2339.1887966805	1662.76348547718	1489.74481327801	1612.16182572614	1392.28008298755	1957.85684647303	2588.89004149378	2193.15560165975	2240.96680497925	1605.28838174274	1504.16182572614	1336.14522821577	1117.26141078838
sta1	2530.82572614108	1851.31742738589	880.684647302905	17773.0975103734	2404.52904564315	1388.77800829876	984.773858921161	3103.04149377594	2125.02282157676	2000.45435684647	1640.20539419087	2028.02697095436	1884.56431535270	2125.42738589212	1661.91493775934	1416.73651452282	1945.28215767635	1255.98962655602	1570.89834024896	1622.42323651452	1728.01867219917	1764.6887966805	1278.33609958506	2339.44398340249	1915.56431535270	1563.19294605809	2409.77178423237	3605.20124481328	3165.19294605809	9017.07883817427	6638.47717842324	2008.97510373444	1499.35477178423	1549.26348547718	1679.85062240664	1577.37136929461	2065.12033195021	1640.55809128631	1655.14730290456	2034.07883817427	1686.41908713693	1762.60788381743	1948.48132780083	2002.84854771784	2117.69709543568	1923.82572614108	2142.54564315353	1962.85892116183	1446.71369294606
sta2	6862.08921161826	1889.18257261411	1611.29875518672	13500.6970954357	8002.54356846473	1293.40871369295	1313.66390041494	20965.7904564315	2252.69294605809	2148.99792531120	1876.93360995851	2304.58091286307	1462.34232365145	2800.55394190871	1943.09336099585	1528.81535269710	2327.45850622407	1603.17634854772	1843.79045643154	2030.40871369295	2067.45435684647	1796.73443983403	1335.91701244813	3058.67012448133	2949.75311203319	2879.78008298755	3151.46473029046	5932.70331950208	5747.07053941908	2786.92323651452	2176.90663900415	5423.17219917012	1573.3755186722	1589.76348547718	1710.15145228216	2543.60995850622	2403.94398340249	1784.63070539419	3163.23443983403	3152.08091286307	2670.13485477178	2189.57883817427	2862.88796680498	1738.71369294606	2116.99170124481	1931.56431535270	2242.96058091286	2266.24688796680	1454.79668049793
sta3	3143.32157676349	1681.50622406639	1227.27593360996	6813.33402489626	5811.86721991701	1760.13485477179	898.670124481328	9387.77178423236	2226.81535269710	2077.65352697095	2101.60788381743	2409.38796680498	1736.67427385892	2091.54979253112	1872.52697095436	1207.25933609959	1744.23029045643	1682.91493775934	1430.51867219917	2581.73029045643	2482.38589211618	2608.36099585062	1446.02074688797	2391.74066390042	2634.75518672199	13435.5477178423	2285.01037344398	2840.82572614108	3325.71161825726	1706.65560165975	1936.55186721992	5632.73236514523	2050.22406639004	1941.29460580913	2150.46887966805	21650.6037344398	2145.24688796680	1924.06639004149	1836.78630705394	4167.81535269709	16967.2925311203	2795.79875518672	2198.71161825726	2086.23029045643	2442.92531120332	2176.90248962656	2021.54771784232	2052.73029045643	1297.66182572614
sta4	1331.79460580913	1757.84854771784	2490.20124481328	1526.05601659751	1928.52697095436	1546.43983402490	1771.86929460581	947.90663900415	2058.51244813278	2448.86929460581	2260.29875518672	3099.73443983402	2856.70124481328	1769.78008298755	2176.74066390041	1336.27800829876	1615.12240663900	1596.35892116183	1792.76763485477	3549.28215767635	2096.58506224066	2096.99170124481	1484.65352697096	2060.40248962656	2664.97717842324	2686.63692946058	2404.38381742738	4048.9377593361	3078.20954356847	1440.76763485477	1952.52282157676	2442.73651452282	1753.7489626556	1345.78008298755	2848.04149377593	8332.6867219917	2037.80705394191	1671.47717842324	1610.08506224066	2273.62033195021	7095.25726141079	2288.05186721992	2682.90456431535	1708.77385892116	2763.21369294606	1904.03941908714	1674.78008298755	1684.57053941909	1669.73443983403
[truncated: 192 more columns]
